# Supplementary material for: Characterization of Differentially Expressed Genes under Salt Stress in Olive
Source: Int J Mol Sci. 2021 Dec 23;23(1):154. doi: 10.3390/ijms23010154 (PMC8745295; doi:10.3390/ijms23010154)
Supplement: Supplementary file 1 [file ijms-23-00154-s001.zip]

Archive with 1 entries (1 files):
- ijms-1491862-supplementary.pdf
